# Supplementary material for: Influential Mechanism of Natural Organic Matters with Calcium Ion on the Anion Exchange Membrane Fouling Behavior via xDLVO Theory
Source: Membranes (Basel). 2021 Dec 9;11(12):968. doi: 10.3390/membranes11120968 (PMC8706472; doi:10.3390/membranes11120968)
Supplement: Supplementary file 1 [file membranes-11-00968-s001.zip]

Archive with 1 entries (1 files):
- membranes-1474133-supplementary.pdf
